# Supplementary material for: Meta-analysis identifies novel risk loci and yields systematic insights into the biology of male-pattern baldness
Source: Nat Commun. 2017 Mar 8;8:14694. doi: 10.1038/ncomms14694 (PMC5344973; doi:10.1038/ncomms14694)
Supplement: Supplementary Data 1 — Results of the enhancer enrichment analysis of MPB credible SNPs at the 63 genome-wide significant risk loci. [file ncomms14694-s2.xlsx]

## Sheet: Supplementary Data1
Enhancer dataset	Dataset statistics	Peak matched null distribution statistics				Enrichment = Observed/(Average of null distribution)	Lineage category
	Number of Observed SNPs	Average number of SNPs Overlap	Median number of SNPs Overlap	number of permutations ≥observed (out of 1 million)	% of permutations ≥observed
Non-balding dermal papilla cell_with DHT treatment	15	7.05407	7	29241	2.9241	2.12643	Hair
Balding dermal papilla cell_with DHT treatment	12	6.66336	6	82808	8.2808	1.80089	Hair
Non-balding dermal papilla cell_without DHT treatment	9	6.1551	6	215131	21.5131	1.4622	Hair
Balding dermal papilla cell_without DHT treatment	8	6.32674	6	319323	31.9323	1.26447	Hair
GSM1013133_UCSD.Bladder.H3K27ac.STL003	11	4.59719	4	218950	21.895	2.39276	Bladder
GSM1112794_BI.Chondrocytes_from_Bone_Marrow_Derived_Mesenchymal_Stem_Cell_Cultured_Cells.H3K27ac.58	4	4.94434	5	77866	7.7866	0.809006	Bone
GSM1112787_BI.Chondrocytes_from_Bone_Marrow_Derived_Mesenchymal_Stem_Cell_Cultured_Cells.H3K27ac.59	6	5.49252	5	113288	11.3288	1.09239	Bone
GSM1112786_BI.Chondrocytes_from_Bone_Marrow_Derived_Mesenchymal_Stem_Cell_Cultured_Cells.H3K27ac.60	9	5.57461	5	169429	16.9429	1.61446	Bone
GSM916058_BI.Chondrocytes_from_Bone_Marrow_Derived_Mesenchymal_Stem_Cell_Cultured_Cells.H3K27ac.57	8	4.76325	4	169669	16.9669	1.67953	Bone
GSM1112798_BI.Bone_Marrow_Derived_Mesenchymal_Stem_Cell_Cultured_Cells.H3K27ac.60	12	4.42454	4	310140	31.014	2.71215	Bone
GSM1112797_BI.Bone_Marrow_Derived_Mesenchymal_Stem_Cell_Cultured_Cells.H3K27ac.59	7	4.78574	4	359963	35.9963	1.46268	Bone
GSM1112793_BI.Bone_Marrow_Derived_Mesenchymal_Stem_Cell_Cultured_Cells.H3K27ac.58	6	4.93001	5	375584	37.5584	1.21704	Bone
GSM1112792_BI.Bone_Marrow_Derived_Mesenchymal_Stem_Cell_Cultured_Cells.H3K27ac.57	11	5.26253	5	418730	41.873	2.09025	Bone
GSM1027289_UW.Fetal_Thymus.H3K27ac.H-24644.Histone.DS21783	6	7.69181	7	216289	21.6289	0.780051	Thymus
GSM1013125_UCSD.Thymus.H3K27ac.STL001	7	6.8913	6	292240	29.224	1.01577	Thymus
GSM1013126_UCSD.Adrenal_Gland.H3K27ac.STL002	8	7.45672	7	259634	25.9634	1.07286	Adrenal gland
GSM896163_UCSD.Adrenal_Gland.H3K27ac.STL003	10	3.44222	3	281935	28.1935	2.9051	Adrenal gland
GSM1160190_UW.Fetal_Adrenal_Gland.H3K27ac.H-24800.Histone.DS23304	9	5.11643	5	291340	29.134	1.75904	Adrenal gland
GSM1127064_UCSF-UBC.Breast_Fibroblast_Primary_Cells.H3K27ac.RM071	6	5.65906	5	346629	34.6629	1.06025	Breast
GSM1127076_UCSF-UBC.Penis_Foreskin_Fibroblast_Primary_Cells.H3K27ac.skin01	11	7.15571	7	42026	4.2026	1.53723	Skin
GSM1127060_UCSF-UBC.Penis_Foreskin_Fibroblast_Primary_Cells.H3K27ac.skin02	7	6.46693	6	59025	5.9025	1.08243	Skin
GSM958163_UCSF-UBC.Penis_Foreskin_Fibroblast_Primary_Cells.H3K27ac.skin03	9	5.82813	5	93997	9.3997	1.54423	Skin
GSM1127077_UCSF-UBC.Penis_Foreskin_Keratinocyte_Primary_Cells.H3K27ac.skin03	9	4.69801	4	235806	23.5806	1.9157	Skin
GSM1127073_UCSF-UBC.Penis_Foreskin_Melanocyte_Primary_Cells.H3K27ac.skin03	3	5.39554	5	837834	83.7834	0.556015	Skin
GSM1127072_UCSF-UBC.Penis_Foreskin_Melanocyte_Primary_Cells.H3K27ac.skin01	0	3.96389	4	844138	84.4138	0	Skin
GSM906394_UCSD.Adipose_Tissue.H3K27ac.STL003	10	2.72413	2	297858	29.7858	3.6709	Adipose
GSM916066_BI.Adipose_Nuclei.H3K27ac.7	5	6.70702	6	470713	47.0713	0.745488	Adipose
GSM1027287_UW.CD19_Primary_Cells.H3K27ac.RO_01701.Histone.DS21712	1	6.87057	6	119523	11.9523	0.145548	Hematopoetic lineages
GSM1127145_UCSF-UBC.Peripheral_Blood_Mononuclear_Primary_Cells.H3K27ac.TC015	4	4.74514	4	162548	16.2548	0.842968	Hematopoetic lineages
GSM1027288_UW.CD56_Primary_Cells.H3K27ac.RO_01701.Histone.DS21716	7	6.13985	6	307218	30.7218	1.14009	Hematopoetic lineages
GSM1058764_UW.CD3_Primary_Cells.H3K27ac.RO_01701.Histone.DS21704	1	7.21549	7	332469	33.2469	0.138591	Hematopoetic lineages
GSM1102781_UW.CD8_Primary_Cells.H3K27ac.RO_01679.Histone.DS21779	5	6.76083	6	374822	37.4822	0.739554	Hematopoetic lineages
GSM772976_BI.CD8_Naive_Primary_Cells.H3K27ac.Donor_101_8_pooled_leukopaks_Jan_20_2011	2	5.15817	5	399638	39.9638	0.387735	Hematopoetic lineages
GSM772835_BI.CD4_Naive_Primary_Cells.H3K27ac.Donor_101_8_pooled_leukopaks_Jan_20_2011	9	4.46645	4	433106	43.3106	2.01503	Hematopoetic lineages
GSM1102782_UW.CD14_Primary_Cells.H3K27ac.RO_01721.Histone.DS22926	4	6.70791	6	469213	46.9213	0.596311	Hematopoetic lineages
GSM1127137_UCSF-UBC.Peripheral_Blood_Mononuclear_Primary_Cells.H3K27ac.TC016	11	4.62089	4	601975	60.1975	2.3805	Hematopoetic lineages
GSM772934_BI.CD4_Naive_Primary_Cells.H3K27ac.Donor_100_7_pooled_leukopaks_Jan_7_2011	1	4.54212	4	877547	87.7547	0.220162	Hematopoetic lineages
GSM910556_UCSD.Psoas_Muscle.H3K27ac.STL003	21	7.28849	7	1970	0.197	2.88126	Muscle
GSM1013130_UCSD.Psoas_Muscle.H3K27ac.STL002	8	5.68629	5	80168	8.0168	1.40689	Muscle
GSM916064_BI.Skeletal_Muscle.H3K27ac.62	11	5.77352	5	267195	26.7195	1.90525	Muscle
GSM1058767_UW.Fetal_Muscle_Leg.H3K27ac.H-24644.Histone.DS21782	7	6.40122	6	553602	55.3602	1.09354	Muscle
GSM1112780_BI.Colon_Smooth_Muscle.H3K27ac.156	4	8.31578	8	639873	63.9873	0.481013	Muscle
GSM1160189_UW.Fetal_Muscle_Trunk.H3K27ac.H-24851.Histone.DS23303	9	9.83657	9	677232	67.7232	0.914953	Muscle
GSM1127171_UCSD.Psoas_Muscle.H3K27ac.STL001	9	5.40137	5	716467	71.6467	1.66624	Muscle
GSM997233_BI.CD4+_CD25+_CD127-_Treg_Primary_Cells.H3K27ac.Donor_62	6	4.65693	4	112962	11.2962	1.2884	Immune related
GSM772859_BI.CD4+_CD25-_CD45RO+_Memory_Primary_Cells.H3K27ac.Donor_62	8	6.14031	6	119590	11.959	1.30287	Immune related
GSM772997_BI.CD4_Memory_Primary_Cells.H3K27ac.Donor_101_8_pooled_leukopaks_Jan_20_2011	3	4.1511	4	175443	17.5443	0.7227	Immune related
GSM997239_BI.CD4+_CD25-_Th_Primary_Cells.H3K27ac.Donor_332	3	5.67451	5	188852	18.8852	0.52868	Immune related
GSM772880_BI.CD8_Memory_Primary_Cells.H3K27ac.Donor_100_7_pooled_leukopaks_Jan_7_2011	3	6.81524	6	291349	29.1349	0.44019	Immune related
GSM916026_BI.CD4+_CD25int_CD127+_Tmem_Primary_Cells.H3K27ac.Donor_62	2	5.49329	5	333695	33.3695	0.364081	Immune related
GSM997260_BI.CD4+_CD25int_CD127+_Tmem_Primary_Cells.H3K27ac.Donor_332	1	5.574	5	343862	34.3862	0.179405	Immune related
GSM772963_BI.CD4_Memory_Primary_Cells.H3K27ac.Donor_100_7_pooled_leukopaks_Jan_7_2011	7	5.83353	5	375735	37.5735	1.19996	Immune related
GSM772987_BI.CD4+_CD25-_IL17+_PMA-Ionomcyin_stimulated_Th17_Primary_Cells.H3K27ac.Donor_62	7	6.97052	6	394963	39.4963	1.00423	Immune related
GSM772905_BI.CD4+_CD25-_IL17-_PMA-Ionomycin_stimulated_MACS_purified_Th_Primary_Cells.H3K27ac.Donor_62	8	6.319	6	427154	42.7154	1.26602	Immune related
GSM997266_BI.CD4+_CD25-_IL17-_PMA-Ionomycin_stimulated_MACS_purified_Th_Primary_Cells.H3K27ac.Donor_332	7	5.48212	5	441459	44.1459	1.27688	Immune related
GSM773004_BI.CD4+_CD25-_CD45RA+_Naive_Primary_Cells.H3K27ac.Donor_62	2	6.95742	7	501298	50.1298	0.287463	Immune related
GSM772870_BI.Mobilized_CD34_Primary_Cells.H3K27ac.RO_01536	2	5.36636	5	676333	67.6333	0.372692	Immune related
GSM772949_BI.CD8_Naive_Primary_Cells.H3K27ac.Donor_100_7_pooled_leukopaks_Jan_7_2011	2	4.0934	4	684850	68.485	0.488592	Immune related
GSM772894_BI.Mobilized_CD34_Primary_Cells.H3K27ac.RO_01549	6	4.36669	4	850959	85.0959	1.37404	Immune related
GSM772885_BI.Mobilized_CD34_Primary_Cells.H3K27ac.RO_01480	7	4.2591	4	948603	94.8603	1.64354	Immune related
GSM1127071_UCSF-UBC.Pancreatic_Islets.H3K27ac.ZD4_273	7	7.78868	7	300976	30.0976	0.89874	Pancreas
GSM906397_UCSD.Pancreas.H3K27ac.STL003	4	6.15201	6	409236	40.9236	0.650194	Pancreas
GSM1127061_UCSF-UBC.Pancreatic_Islets.H3K27ac.ZGI_213	10	5.83311	5	484249	48.4249	1.71435	Pancreas
GSM1013129_UCSD.Pancreas.H3K27ac.STL002	6	6.15573	6	533555	53.3555	0.974702	Pancreas
GSM906395_UCSD.Lung.H3K27ac.STL002	13	8.56273	8	154949	15.4949	1.51821	Lung
GSM1013123_UCSD.Lung.H3K27ac.STL001	4	7.61295	7	777851	77.7851	0.52542	Lung
GSM1112809_BI.Adult_Liver.H3K27ac.4	14	6.26768	6	425668	42.5668	2.23368	Liver
GSM1112808_BI.Adult_Liver.H3K27ac.3	12	7.68334	7	576161	57.6161	1.56182	Liver
GSM910557_UCSD.Right_Atrium.H3K27ac.STL003	13	8.99634	9	323616	32.3616	1.44503	Heart
GSM906392_UCSD.Aorta.H3K27ac.STL003	4	9.17345	9	343555	34.3555	0.436041	Heart
GSM908951_UCSD.Left_Ventricle.H3K27ac.STL001	1	7.88966	7	397480	39.748	0.126748	Heart
GSM1013124_UCSD.Right_Ventricle.H3K27ac.STL001	0	7.92566	7	499546	49.9546	0	Heart
GSM906396_UCSD.Left_Ventricle.H3K27ac.STL003	1	8.66761	8	576004	57.6004	0.115372	Heart
GSM1127173_UCSD.Left_Ventricle.H3K27ac.STL011	2	9.12012	9	867046	86.7046	0.219295	Heart
GSM906393_UCSD.Esophagus.H3K27ac.STL003	5	8.14888	8	96865	9.6865	0.613581	GI tract
GSM1013122_UCSD.Gastric.H3K27ac.STL001	2	6.40367	6	161580	16.158	0.312321	GI tract
GSM1013127_UCSD.Esophagus.H3K27ac.STL002	6	7.10519	7	172028	17.2028	0.844453	GI tract
GSM910555_UCSD.Gastric.H3K27ac.STL003	4	7.05966	7	310364	31.0364	0.5666	GI tract
GSM1013128_UCSD.Gastric.H3K27ac.STL002	7	7.36672	7	342150	34.215	0.95022	GI tract
GSM1112802_BI.Colonic_Mucosa.H3K27ac.32	1	8.30806	8	347045	34.7045	0.120365	GI tract
GSM915331_UCSD.Sigmoid_Colon.H3K27ac.STL001	8	8.83014	8	392225	39.2225	0.905987	GI tract
GSM772908_BI.Duodenum_Smooth_Muscle.H3K27ac.160	8	7.47966	7	440205	44.0205	1.06957	GI tract
GSM1127172_UCSD.Small_Intestine.H3K27ac.STL003	4	5.12293	5	537507	53.7507	0.780803	GI tract
GSM1102783_UW.Fetal_Stomach.H3K27ac.H-24683.Histone.DS22929	10	6.50072	6	572267	57.2267	1.53829	GI tract
GSM915330_UCSD.Small_Intestine.H3K27ac.STL001	6	6.5449	6	575614	57.5614	0.916744	GI tract
GSM1112796_BI.Rectal_Smooth_Muscle.H3K27ac.30	7	7.24002	7	638715	63.8715	0.966848	GI tract
GSM1112779_BI.Colonic_Mucosa.H3K27ac.155	2	7.30622	7	647157	64.7157	0.273739	GI tract
GSM1112801_BI.Rectal_Mucosa.H3K27ac.31	4	5.01636	5	651119	65.1119	0.797391	GI tract
GSM1112795_BI.Rectal_Mucosa.H3K27ac.29	15	5.6533	5	717817	71.7817	2.65332	GI tract
GSM1112790_BI.Duodenum_Mucosa.H3K27ac.159	3	6.72513	6	721038	72.1038	0.446088	GI tract
GSM910559_UCSD.Sigmoid_Colon.H3K27ac.STL003	5	7.99531	8	721648	72.1648	0.625367	GI tract
GSM1013131_UCSD.Small_Intestine.H3K27ac.STL002	13	8.21797	8	725133	72.5133	1.5819	GI tract
GSM1058766_UW.Fetal_Intestine_Small.H3K27ac.H-24595.Histone.DS21781	7	5.28252	5	798388	79.8388	1.32513	GI tract
GSM916065_BI.Stomach_Smooth_Muscle.H3K27ac.28	7	8.06434	8	802720	80.272	0.868019	GI tract
GSM1058765_UW.Fetal_Intestine_Large.H3K27ac.H-24595.Histone.DS21780	6	5.51526	5	907030	90.703	1.08789	GI tract
GSM1112806_BI.Adult_Kidney.H3K27ac.27	5	8.66892	8	472669	47.2669	0.576773	Kidney
GSM1112799_BI.Adult_Kidney.H3K27ac.153	0	9.09004	9	611910	61.191	0	Kidney
GSM1120338_UCSD.Spleen.H3K27ac.STL001	7	4.9749	5	270216	27.0216	1.40706	Spleen
GSM1013132_UCSD.Spleen.H3K27ac.STL002	7	5.40737	5	712201	71.2201	1.29453	Spleen
GSM906398_UCSD.Spleen.H3K27ac.STL003	6	6.04893	6	765682	76.5682	0.991911	Spleen
GSM767341_UCSD.H1_Derived_Mesenchymal_Stem_Cells.H3K27ac.SK436	2	8.83516	8	180453	18.0453	0.226368	Embryonic lineages
GSM997250_BI.HUES48.H3K27ac.DNA_Lib_2068	8	6.15276	6	408873	40.8873	1.30023	Embryonic lineages
GSM997249_BI.HUES64.H3K27ac.DNA_Lib_2069	2	6.456	6	449214	44.9214	0.309789	Embryonic lineages
GSM1112825_BI.hESC_Derived_CD56+_Mesoderm_Cultured_Cells.H3K27ac.DNA_Lib_3195	6	7.43466	7	449871	44.9871	0.807031	Embryonic lineages
GSM1112832_BI.hESC_Derived_CD56+_Mesoderm_Cultured_Cells.H3K27ac.DNA_Lib_3198	4	5.81242	5	488720	48.872	0.688181	Embryonic lineages
GSM1112776_BI.HUES6.H3K27ac.DNA_Lib_837	6	7.06965	7	513200	51.32	0.848699	Embryonic lineages
GSM864035_UCSD.H1_BMP4_Derived_Mesendoderm_Cultured_Cells.H3K27ac.AK310	2	7.79757	7	598452	59.8452	0.25649	Embryonic lineages
GSM864800_UCSD.H1_BMP4_Derived_Trophoblast_Cultured_Cells.H3K27ac.AK316	3	9.40496	9	723726	72.3726	0.318981	Embryonic lineages
GSM1112774_BI.HUES6.H3K27ac.DNA_Lib_835	10	2.96545	3	728819	72.8819	3.37217	Embryonic lineages
GSM753427_UCSD.H1_BMP4_Derived_Trophoblast_Cultured_Cells.H3K27ac.SK447	7	5.88422	5	746395	74.6395	1.18962	Embryonic lineages
GSM753428_UCSD.H1_BMP4_Derived_Trophoblast_Cultured_Cells.H3K27ac.SK449	7	2.07462	2	803286	80.3286	3.37411	Embryonic lineages
GSM1112829_BI.hESC_Derived_CD56+_Ectoderm_Cultured_Cells.H3K27ac.DNA_Lib_3191	8	3.62307	3	811492	81.1492	2.20807	Embryonic lineages
GSM1127083_UCSF-UBC.Neurosphere_Cultured_Cells_Ganglionic_Eminence_Derived.H3K27ac.HuFNSC04	10	7.31696	7	838240	83.824	1.36669	Embryonic lineages
GSM1112824_BI.hESC_Derived_CD56+_Ectoderm_Cultured_Cells.H3K27ac.DNA_Lib_3194	6	4.33797	4	875616	87.5616	1.38314	Embryonic lineages
GSM864799_UCSD.H1_BMP4_Derived_Mesendoderm_Cultured_Cells.H3K27ac.AK313	3	9.65512	9	897297	89.7297	0.310716	Embryonic lineages
GSM1112775_BI.HUES64.H3K27ac.DNA_Lib_834	4	5.18828	5	926335	92.6335	0.770969	Embryonic lineages
GSM753426_UCSD.H1_BMP4_Derived_Mesendoderm_Cultured_Cells.H3K27ac.AK147	2	8.25127	8	979743	97.9743	0.242387	Embryonic lineages
GSM753425_UCSD.H1_BMP4_Derived_Mesendoderm_Cultured_Cells.H3K27ac.SK340	9	1.02554	1	1000000	100	8.77586	Embryonic lineages
GSM773033_BI.iPS-18a.H3K27ac.DNA_Lib_349	7	4.05343	4	682054	68.2054	1.72693	Induced pluripotent cells
GSM772848_BI.iPS-20b.H3K27ac.DNA_Lib_357	5	5.70113	5	729569	72.9569	0.877019	Induced pluripotent cells
GSM1102784_UW.Fetal_Placenta.H3K27ac.H-24996.Histone.DS23301	8	7.72914	7	579697	57.9697	1.03504	Placenta
GSM1127147_UCSF-UBC.Placenta_Chorion_Smooth.H3K27ac.CTL02	5	8.33075	8	821008	82.1008	0.600186	Placenta
GSM1127132_UCSF-UBC.Placenta_Amnion.H3K27ac.CTL02	8	2.85	3	900965	90.0965	2.80702	Placenta
GSM773020_BI.Brain_Hippocampus_Middle.H3K27ac.149	7	7.7465	7	690240	69.024	0.903634	Brain
GSM997258_BI.Brain_Substantia_Nigra.H3K27ac.149.DNA_Lib_1847	6	7.96801	8	707642	70.7642	0.753011	Brain
GSM753429_UCSD.H1_Derived_Neuronal_Progenitor_Cultured_Cells.H3K27ac.SK451	6	1.71295	1	757249	75.7249	3.50273	Brain
GSM916035_BI.Brain_Hippocampus_Middle.H3K27ac.150	5	6.19482	6	778364	77.8364	0.807126	Brain
GSM1112778_BI.Brain_Substantia_Nigra.H3K27ac.149	11	7.66119	7	856775	85.6775	1.43581	Brain
GSM773011_BI.Brain_Cingulate_Gyrus.H3K27ac.149	7	7.72646	7	932118	93.2118	0.905978	Brain
GSM773015_BI.Brain_Mid_Frontal_Lobe.H3K27ac.149	4	6.06409	6	936150	93.615	0.659621	Brain
GSM1112813_BI.Brain_Cingulate_Gyrus.H3K27ac.112	7	8.10992	8	949092	94.9092	0.86314	Brain
GSM773016_BI.Brain_Angular_Gyrus.H3K27ac.149	6	6.54106	6	949338	94.9338	0.917283	Brain
GSM1112812_BI.Brain_Inferior_Temporal_Lobe.H3K27ac.112	8	8.39609	8	952333	95.2333	0.952825	Brain
GSM772995_BI.Brain_Inferior_Temporal_Lobe.H3K27ac.149	2	6.8055	6	956167	95.6167	0.29388	Brain
GSM1112791_BI.Brain_Hippocampus_Middle.H3K27ac.112	9	6.60254	6	956934	95.6934	1.36311	Brain
GSM1112811_BI.Brain_Anterior_Caudate.H3K27ac.112	6	7.16932	7	963525	96.3525	0.836899	Brain
GSM767343_UCSD.H1_Derived_Neuronal_Progenitor_Cultured_Cells.H3K27ac.SK504	7	5.09048	5	974649	97.4649	1.37512	Brain
GSM1112810_BI.Brain_Mid_Frontal_Lobe.H3K27ac.112	3	7.96667	8	982097	98.2097	0.376569	Brain
GSM1112807_BI.Brain_Angular_Gyrus.H3K27ac.112	2	8.21767	8	982176	98.2176	0.243378	Brain
GSM818031_UCSD.H1_Derived_Neuronal_Progenitor_Cultured_Cells.H3K27ac.AK220	9	5.9307	6	984068	98.4068	1.51753	Brain
GSM772832_BI.Brain_Anterior_Caudate.H3K27ac.149	2	7.33263	7	991893	99.1893	0.272754	Brain
GSM896162_UCSD.H1_Derived_Neuronal_Progenitor_Cultured_Cells.H3K27ac.AK319	10	1.66349	1	1000000	100	6.01145	Brain
GSM956008_UCSD.H1_Derived_Neuronal_Progenitor_Cultured_Cells.H3K27ac.AK408	2	4.73786	4	1000000	100	0.422132	Brain
GSM956009_UCSD.Ovary.H3K27ac.STL002	6	7.82227	7	940312	94.0312	0.767041	Ovary
