# Supplementary material for: Meta-analysis identifies novel risk loci and yields systematic insights into the biology of male-pattern baldness
Source: Nat Commun. 2017 Mar 8;8:14694. doi: 10.1038/ncomms14694 (PMC5344973; doi:10.1038/ncomms14694)
Supplement: Supplementary Data 2 — Functional description of genes that were identified as plausible candidate genes based on at least two of the following criteria: expression in human hair follicle (E), functional evidence from literature (F), vicinity to MPB lead SNP (N), evidence for cis-eQTL effect (Q), evidence from DEPICT analysis (D) (see Table 1). Chr. – Chromosome; PMID – relevant PubMed-IDs [file ncomms14694-s3.xlsx]

## Sheet: SupplementaryData2
Chromosomal region	MPB lead SNP	Chr.	Position	Description	PMID
1p36.22	rs2095921	1	11033322	Angiopoietin Like 7 (ANGPTL7): significantly down-regulated in human anagen hair follicle bulge cells and growing hair follicles; upregulation of ANGPTL7 in human hair follicles during spaceflight may be implicated in reduced hair growth in space; Spermidine Synthase (SRM): part of the polyamine-biosynthetic pathway; catalyzes the final step of spermidine biosynthesis (conversion of putrescine to…	16395407, 17460410, 24706781, 27029003 ;14702039, 21818338, 26216444, 19956989
1p36.11	rs7534070	1	25498175	Runt Related Transcription Factor 3 (RUNX3): belongs to the runt domain-containing family of transcription factors; expressed in dermal papilla (DP) and hair matrix cells involved in hair shape determination in mice; Runx3-deficient mice display changes in hair type composition and shorter hair lenght due to a reduced growth rate per time. SYF2 pre-mRNA splicing factor (SYF2): nuclear protein tha…	11733147, 15937937; 11118353; 10845894
1p33	rs17371253	1	47955427	Ctidine/Uridine Monophosphate Kinase 1 (CMPK1): catalyzes the transfer of a phosphate group from ATP to CMP, UMP, or dCMP and is required for cellular nucleic acid biosynthesis	11912132
1p12	rs17185996	1	119608732	T-Box 15 (TBX15): belongs to the family of T-box genes which encode a phylogenetically conserved family of transcription factors that regulate a variety of developmental processes (e.g. skeletal development); responsible for dorsoventral pigmentation patterning of the mouse hair coat at different body sites; Tryptophanyl TRNA Synthetase 2, Mitochondrial (WARS2): encodes the mitochondrial tryptoph…	9693034, 15652702, 14737183; 10828066
1q24.2	rs2421326	1	170512369	Golgin, RAB6 Interacting (GORAB): member of the golgin family of coiled-coil proteins that localize to the Golgi; may function in the secretory pathway and in mitosis; mutations have been associated with geroderma osteodysplastica and gene disruption in mice results in hair follicle morphogenesis defects that are characterized by impaired follicular keratinocyte differentiation	12783284, 15781263, 19681135, 18997784, 20849854, 25227860, 26967474
1q24.2	rs2206310	1	170772776	Golgin, RAB6 Interacting (GORAB): member of the golgin family of coiled-coil proteins that localize to the Golgi; may function in the secretory pathway and in mitosis; mutations have been associated with geroderma osteodysplastica and gene disruption in mice results in hair follicle morphogenesis defects that are characterized by impaired follicular keratinocyte differentiation	12783284, 15781263, 19681135, 18997784, 20849854, 25227860, 26967474
2p23.1	rs9282858	2	31805826	Steroid 5 Alpha-Reductase 2 (SRD5A2): microsomal protein expressed at high levels in androgen-sensitive tissues; catalyzes the conversion of testosterone into 5-alpha-dihydrotestosterone (DHT) and progesterone or corticosterone into their corresponding 5-alpha-3-oxosteroide; sensitive to the 4-azasteroid inhibitor finasteride - a therapeutic approach for MPB; deficiencies can result in male pseud…	835597, 1944596, 1522235, 9208814, 1505484, 10195397, 10098703, 9620288, 9284093; 15156151, 24056085
2q31.1	rs1819008	2	177697882	Nuclear Factor, Erythroid 2 Like 2 (NFE2L2): transcription factor that belongs to the family of basic leucine zipper (bZIP) proteins; regulates genes that contain antioxidant response elements (ARE) in their promoters; KO mice display cyclic hair loss that results in patchy baldness during catagen and telogen; regulates transcription of spermidine/spermine N(1)-acetyltransferase	7937919, 10747902, 24503019, 11256947
2q35	rs74333950	2	219746292	Cytochrome P450 Family 27 Subfamily A Member 1 (CYP27A1): encodes a 25‐hydroxylating cytochrome P450 enzyme that catalyzes many reactions involved in drug metabolism and synthesis of cholesterol, steroids and other lipids; regulated by sex hormones (e.g. estrogens, androgens), expressed in skin mast cells, key enzyme in the vitamin D metabolism pathway; Wnt family member 10A (WNT10A): plays a rol…	1708392, 12011083, 17482558, 21134350, 10891358; 11350055, 15473860, 17847007, 19559398, 19471313, 17286598, 25612571, 11520664, 23358095, 26463745
2q37.3	rs11684254	2	239695893	Twist Family BHLH Transcription Factor 2 (TWIST2): basic helix-loop-helix type transcription factor that is required for osteoblast development; TWIST2 mutations cause setleis syndrome that among other clinical features leads to thin and sparse hair; KO mice display thin skin and sparse hair, abnormal hair growth and adipose deficiency; Histone Deacetylase 4 (HDAC4): histone deacetylase class IIa…	7589808, 11062344, 15030764, 21931173, 20691403, 7677148, 25608809, 12553906; 10523670, 12711221, 14576337, 15036687, 17885209, 21242980
3q23	rs10935316	3	139026439	Mitochondrial Ribosomal Protein S22 (MRPS22): mitochondrial ribosomal protein, function unkown	11543634
4q21.21	rs982804	4	81207039	PR Domain 8 (PRDM8): belongs to a family of histone methyltransferases that predominantly act as negative regulators of transcription; interacts with laforin and malin, which regulate glycogen construction in the cytoplasm; Fibroblast Growth Factor 5 (FGF5): belongs to the fibroblast growth factor family; acts as an inhibitor of hair elongation; involved in regulation of the hair growth cycle and…	19646955, 14675547, 22961547; 24989505, 11779149, 8738573, 3211147, 7923352
4q24	rs142756290	4	105873813	Tet Methylcytosine Dioxygenase 2 (TET2): catalyzes the conversion of methylcytosine to 5-hydroxymethylcytosine; plays a key role in DNA methylation, acts as a tumor supressor gene	22328940, 25040794, 24220273, 26404510, 22240200
4q25	rs145945174	4	107861949	Dickkopf WNT Signaling Pathway Inhibitor 2 (DKK2): involved in embryonic development through interaction with the WNT signaling pathway; depending on the cellular context and the presence of the co-factor Kremen 2, DKK2 may act as agonist or antagonist of WNT/b-catenin signaling; overexpression in mice leads to a hairless phenotype	11137016, 12527209, 11742004, 17082421
4q32.3	rs17053607	4	168789572	Annexin A10 (ANXA10): belongs to a calcium-dependent phospholipid-binding protein family that plays a role in the regulation of cellular growth and in signal transduction pathways	10458909
5q33.3	rs6556350	5	157879489	Early B-Cell Factor 1 (EBF1): transcription factor that is essential for early B-cell development and adipogenesis; expressed in mice DP cells and mature, growing hair follicles at postnatal stage 4; KO mice display a delayed onset of hair coat formation and defects in hair cycling (hair follicles remain in late catagen or telogen, no anagen re-entry)	8497258, 8012110, 22473956, 10942392, 20592035, 24174531, 16162033, 21884937
5q33.3	rs17643057	5	158274491	Early B-Cell Factor 1 (EBF1): transcription factor that is essential for early B-cell development and adipogenesis; expressed in mice DP cells and mature, growing hair follicles at postnatal stage 4 a delayed onset of hair coat formation and defects in hair cycling (hair follicles remain in late catagen or telogen, no anagen re-entry); Ring Finger Protein 145 (RNF145): unknown function	8497258, 8012110, 22473956, 10942392, 20592035, 24174531, 16162033, 21884937
6p25.3	rs12203592	6	396321	Interferon Regulatory Factor 4 (IRF4): member of to interferon regulatory factor family of transcription factors that regulate interferons in response to virus infection and play a role in the regulation of interferon-inducible genes; polymorphisms in IRF4 have been implicated in a reduced pigmentation of scalphair, skin and eyes and reduced tanning; Exocyst Complex Component 2 (EXOC2): component…	8657101, 18417578, 23804715, 23548203, 18483556, 19340012; 9405631, 18483556
6p22.3	rs34061913	6	21,835,656:21,835,657	SRY-Box 4 (SOX4): member of the SRY-related HMG-box (SOX) family of transcription factors which are involved in the regulation of embryonic development and in the determination of cell fate, apoptosis and tumorigenesis; critical for mice hair follicle stem cell activation	8268656, 10729834, 23246969, 25043184
6p21.1	rs4714811	6	44659586	Cell Division Cycle 5 Like (CDC5L): DNA binding protein acts as a positive regulator of cell cycle G2/M progression, essential component of the non-snRNA spliceosome; required for the second catalytic step of pre-mRNA splicing; SPT3 Homolog, SAGA And STAGA Complex Component (SUPT3H): transcription factor	9468527, 9731529, 10570151, 11101529, 11082045; 9787080
7p21.1	rs6461387	7	18861793	Histone Deacetylase 9 (HDAC9): histone deacetylase class IIa; responsible for histone deacetylation which alters chromosome structure and affects DNA accession for transcription factors; expressed in human hair follicle	11535832, 19065135, 22414492, 22032556
7p12.3	rs12702262	7	46901294	Tensin 3 (TNS3): belongs to the family of tensin proteins and localizes to focal adhesions	15140944, 14592531
7q11.22	rs6952233	7	68567586	Autism Susceptibility Candidate 2 (AUTS2): implicated in neurodevelopment and the susceptibility to neurological disorders (autism spectrum disorders, intellectual disability, and developmental delay); expressed in human hair follicle	12160723, 23349641, 23332918, 22872102, 23650183, 24008202, 22693459
8q23.1	rs74321310	8	109288642	Eukaryotic Translation Initiation Factor 3 Subunit E (EIF3E): component of the eukaryotic translation initiation factor 3 (eIF-3) complex that is required for several steps in the initiation of protein synthesis; required for nonsense-mediated mRNA decay, involved in DNA damage response	16920360, 9295280, 17468741, 22508697
9q32	rs201655553	9	116565926	Zinc Finger Protein 618 (ZNF618): zinc finger protein	11853319
10q22.3	rs1907352	10	78198107	Chromosome 10 Open Reading Frame 11 (C10orf11): melanocyte-differentiation gene, mutations in C10orf11cause a reduction in pigment that might affect eyes, skin, and hair (oculocutaneous albinism, OCA)	24066960, 23395477
10q26.13	rs3781458	10	126343931	Ornithine Aminotransferase (OAT): key mitochondrial enzyme involved in the conversion of arginine and ornithine into the major excitatory and inhibitory neurotransmitters glutamate and GABA; might be responsible for the retarded hair growth (rhg) phenotyp in mice, KO mice display abnormal hair pigmentation, abnormal hair follicle morphology and retarded hair growth; Phospholysine Phosphohistidine…	25264521, 2373169; 12801912; 24314635, 25144183; 8590280; 16611694, 25183871
11p11.2	rs11037975	11	44410862	ALX Homeobox 4 (ALX4): paired-like homeodomain transcription factor that is expressed in the mesenchyme of developing bones, limbs, hair, teeth, and mammary tissue; mutations cause a form of frontonasal dysplasia with alopecia and hypogonadism; plays a critical role in human hair follicle development	9426253, 9786416, 24376213, 19692347
12p12.1	rs9300169	12	26426671	Sarcospan (SSPN): belongs to the dystrophin-glycoprotein complex (DGC) which spans the sarcolemma; down-regulated in balding compared to non-balding human scalp dermal papilla cells	9395445, 10942431, 27060448
12p11.22	rs10843026	12	28093612	Parathyroid Hormone-Like Hormone (PTHLH): belongs to the parathyroid hormone family; regulates endochondral bone development and epithelial-mesenchymal interactions during the formation of the mammary glands and teeth; relevant for epithelial calcium ion transport; overexpression in murine skin leads to aberrant hair follicle initiation at the ventral site; expressed in hair follicle ORS keratino…	3616618, 22745236, 7508121, 17301089
12q13.12	rs4307773	12	51144432	LIM Domain And Actin Binding 1 (LIMA1): cytoskeleton-associated protein that inhibits actin filament depolymerization and cross-links filaments in bundles; associated with LIMS1 which regulates adhesion, spreading and migration of skin keratinocytes, LIMS1 KO mice display progressive hair loss; Disco Interacting Protein 2 Homolog B (DIP2B): belongs to the disco-interacting protein homolog 2 prote…	12566430, 25609703; 10819331, 17236128; 1655749, 18794154; 26185986; 9241278, 9642100; 8586452, 12661759
13q12.3	rs7997640	13	30744080	Katanin Catalytic Subunit A1 Like 1 (KATNAL1): regulates microtubule dynamics of testicular sertoli cells which are essential for spermiogenesis and male fertility	22654668
15q21.3	rs7173477	15	57550964	Transcription Factor 12 (TCF12): belongs to the basic helix-loop-helix (bHLH) E-protein family, ubiquitous expression, may participate in the regulation of lineage-specific gene expression through the formation of heterodimers with other bHLH E-proteins	1886779, 10611221
15q22.2	rs17270216	15	60836794	Annexin A2 (ANXA2): member of the annexin family of calcium-dependent phospholipid-binding proteins that play a role in the regulation of cellular growth and signal transduction pathways; functions as an autocrine factor which heightens osteoclast formation and bone resorption, involved in fibrinolysis and angiogenesis; RAR Related Orphan Receptor A (RORA): belongs to the NR1 subfamily of nuclear…	2969496, 2138016, 22708494, 7961821, 26330668, 24591759; 7916608, 19381306, 18418469, 24119295, 9520475, 19324970, 16030176
17q22	rs62060349	17	55231168	A-Kinase Anchoring Protein 1 (AKAP1): binds to the regulatory subunit of protein kinase A and anchors it to the cytoplasmic mitochondrial outer membrane	8769136, 7499250, 11807172
17q21.31	rs112550936	17	43716155	Rho GTPase Activating Protein 27 (ARHGAP27): belongs to a protein family that activates Rho-type guanosine triphosphate (GTP) metabolizing enzymes; might play a role in endocytosis; CRHR1 Intronic Transcript 1 (CRHR1-IT1): non-coding RNA with unknown function; Corticotropin Releasing Hormone Receptor 1 (CRHR1): G-protein coupled receptor that binds neuropeptides of the corticotropin releasing hor…	15147912, 15492870; 7692441, 16484629, 19571587, 10822340, 10366634, 12973355, 22533365, 15946990,25066729
17q24.2	rs79806428	17	64278885	Protein Kinase C Alpha (PRKCA): member of the family of calcium-dependent serine- and threonine-specific protein kinases, activated by phosphatidylserine; catalyzes the phosphorylation of a variety of protein targets; overexpression might play a role in the proliferation of hair follicle cells and the regulation of hair growth in mice	3045562, 12823308, 10091479, 10343463,
19q13.2	rs17318596	19	41937095	B9 Protein Domain 2 (B9D2): encodes a B9 domain protein that is upregulated during mucociliary differentiation; localizes to basal bodies and cilia which are essential for hair follicle formation and morphogenesis; Transmembrane Protein 91 (TMEM91): belongs to the dispanin family of interferone induced transmembrane proteins; Exosome Component 5 (EXOSC5): non-catalytic component of the RNA exosom…	17127412, 18987668, 20962855, 18366137; 22363774; 10465791; 2914958, 8648177, 9238322, 15725595; 15486459, 15620693; 27193597
20p12.2	rs733626	20	17685349	Destrin (Actin Depolymerizing Factor) (DSTN): member of the ADF family of actin-binding proteins, encodes the actin depolymerizing protein that severs actin filaments (F-actin) and binds to actin monomers (G-actin); Ribosome Binding Protein 1 (RRBP1): ribosome-binding protein of the endoplasmic reticulum (ER) membrane, might play a role in ER proliferation, secretory pathways and secretory cell d…	2156828, 11812157, 14621980; 2165568, 18083570, 17634287; 11780052, 12213202, 19700410, 26873447, 26619963
20p11.22	rs148541866	20	21438536	5'-3' Exoribonuclease 2 (XRN2): 5'-3' exonuclease that promotes termination of transcription at cotranscriptional cleavage sites	10409438
20q12	rs6072223	20	39620847	Topoisomerase (DNA) I (TOP1): regulates DNA topology during transcription; activation of androgen receptor by DHT leads to rapid recruitment of TOP1 to androgen receptor regulated enhancers; Zinc Fingers And Homeoboxes 3 (ZHX3): belongs to the zinc finger and homeobox (ZHX) gene family and might act as a transcriptional repressor; Lipin 3 (LPIN3): belongs to the family of lipin proteins, catalyze…	2833744, 15830206, 25619691; 12659632; 23263658
21q22.12	rs7280071	21	36209023	Runt Related Transcription Factor 1 (RUNX1): transcription factor involved in the development of hematopoiesis; plays a role in hair follicle stem cell regulation and affects hair structure; might be involved in WNT signaling; target of the androgen receptor signaling pathway	25263451, 23180629, 8622955, 19235904, 24462289, 18256199, 23487742, 21464233, 20308320, 17011173, 9751710, 26580584, 25537508
Xp11.21	rs185597083	X	55133845	TSR2, Ribosome Maturation Factor (TSR2): encodes a highly conserved, ubiquitously expressd pre-RNA processing protein that; might be involved in the NF-kappaB signaling pathway and might regulate apoptosis; involved in the regulation of hair follicle development in cattle	21790011, 26203908
Xp11.21	rs143212632	X	56197395	Kruppel-Like Factor 8 (KLF8): belongs to the Sp/KLF family of transcription factors, plays a role in epithelial to mesenchymal transition; might be involved in WNT/b-catenin singaling; plays a role in adipocyte differentiation, acts as a transcriptional co-activator of the androgen receptor	10756197, 17671186, 22761862, 27478926, 23285057, 23023312
Xq12	rs2497911	X	66627440	Androgen Receptor (AR): steroid-hormone activated transcription factor that regulates androgen-dependent signaling pathway networks; activated by b-catenin in the hair follicle, implicated in prostate cancer development	3353726, 23157556, 26121213, 24909511
Functional description of genes that were identified as plausible candidate genes based on at least two of the following criteria: expression in human hair follicle (E), functional evidence from literature (F), vicinity to MPB lead SNP (N), evidence for cis-eQTL effect (Q), evidence from DEPICT analysis (D) (see Table 1)
