# Supplementary material for: Meta-analysis identifies novel risk loci and yields systematic insights into the biology of male-pattern baldness
Source: Nat Commun. 2017 Mar 8;8:14694. doi: 10.1038/ncomms14694 (PMC5344973; doi:10.1038/ncomms14694)
Supplement: Supplementary Data 3 — Shared genetic determinants between MPB and other human traits. MPB SNP - MPB lead SNP; GWAS SNP - reported GWAS SNP; CHR - chromosome, BP - base pair; EA - effect allele; OR - odds ratio; BETA - effect size; CI - confidence interval; MPB EA GWAS SNP - effect allele of GWAS SNP in MPB meta-analysis; LD - linkage desequilibrium; NR- not reported; + - MPB risk increasing allele increases risk for reported phenotype; - - MPB risk increasing allele decreases risk for reported phenotype [file ncomms14694-s4.xlsx]

## Sheet: SupplementaryData3
REGION	MPB SNP	DISEASE/TRAIT	GWAS catalog									GWAS SNP in MPB meta-analysis					LD	REPORTED GENE(S)	MAPPED GENE	PUBMED_ID	FIRST AUTHOR
			GWAS SNP	CHR GWAS SNP	BP GWAS SNP	GWAS SNP EA	RISK ALLELE FREQUENCY	P-VALUE GWAS	OR or BETA	95% CI (TEXT)		MPB EA GWAS SNP	P-VALUE GWAS SNP in MA	MPB effect direction GWAS SNP	Effect of MPB risk allele on trait	D'_MA SNP/GWAS SNP	R2_MA SNP/GWAS SNP
8q23.1	rs74321310	Acute lymphoblastic leukemia (childhood)	rs630662	8	107960070	A	0.29	2.0 × 10-6	0.87	[0.76 - 1.01]		G	4.1 × 10-8	-0.130332	-	1	0.0722	RSPO2	RSPO2	22076464	Ellinghaus E
20p11.22	rs148541866	Adolescent idiopathic scoliosis	rs6137473	20	21904055	G	0.39	3.0 × 10-8	1.3	[1.19-1.41]		G	9.6 × 10-76	-0.390333	-	1	0.0433	FOXA2, PAX1	RPL41P1 - LINC00261	25784220	Sharma S
Xp22.31	rs5933688	Androgen levels	rs5934505	23	8945785	G	0.278	2.0× 10-8	0.091	[0.060-0.122] (unit increase)		T	8.7× 10-9	-0.0977495	+	1	0.9018	FAM9B	FAM9A - FAM9B	22936694	Jin G
15q23	rs7182742	Atrial fibrillation	rs4776472	15	69714534	NR	NR	8.0 × 10-6	NR			G	1.4 × 10-2	0.0592244	?	0.9158	0.263	intergenic	RPLP1 - GEMIN8P1	17903304	Larson MG
6p25.3	rs12203592	Black vs. blond hair color	rs12203592	6	396321	T	NR	7.0 × 10-127	0.35	[0.33-0.37] (decrease in hair color score)		T	2.0 × 10-11	0.197551	-	1	1	IRF4	IRF4	18483556	Han J
6p25.3	rs12203592	Black vs. red hair color	rs12203592	6	396321	T	NR	9.0 × 10-28	0.31	[0.25-0.36] (decrease in hair color score)		T	2.0 × 10-11	0.197551	-	1	1	IRF4	IRF4	18483556	Han J
11p11.2	rs11037975	Blood pressure measurement (high sodium intervention)	rs11037965	11	44356606	T	0.07	2.0 × 10-6	1.4	[0.83-1.97] (mmHg decrease)		T	0.241359	0.0665616	-	1	0.0121	ALX4	ALX4 - CD82	24165912	He J
11p11.2	rs11037975	Blood pressure measurement (high sodium intervention)	rs11037965	11	44356606	T	0.07	3.0 × 10-7	1.4	[0.87-1.93] (mmHg decrease)		T	0.241359	0.0665616	-	1	0.0121	ALX4	ALX4 - CD82	24165912	He J
17q21.31	rs112550936	Bone mineral density	rs1864325	17	45900461	T	0.22	5.0 × 10-11	0.04	[NR] (unit decrease)		T	5.0 × 10-11	-0.233851	+	1	0.0013	MAPT	MAPT	22504420	Estrada K
17q21.31	rs112550936	Bone mineral density (hip)	rs9303521	17	45727828	T	0.46	4.0 × 10-6	0.06	[0.04-0.07] (s.d. decrease)		T	4.0 × 10-6	-0.118577	+	1	0.0037	CRHR1	CRHR1	19801982	Rivadeneira F
6q22.32	rs144578168	Bone mineral density (paediatric, skull)	rs2130604	6	126499415	T	0.24	3.0 × 10-11	0.112	[0.079-0.145] (unit increase)		T	3.0 × 10-11	0.135263	+	1	0.3205	RSPO3, CENPW	MIR588 - VIM2P	24945404	Kemp JP
6q22.32	rs144578168	Bone mineral density (paediatric, skull)	rs2130604	6	126499415	T	NR	4.0 × 10-11	0.1291	[0.091-0.167] (unit increase)		T	4.0 × 10-11	0.135263	+	1	0.3205	RSPO3, CENPW	MIR588 - VIM2P	24945404	Kemp JP
6q22.32	rs144578168	Bone mineral density (paediatric, skull)	rs4418209	6	126498553	T	0.53	1.0 × 10-6	0.07	[0.031-0.109] (unit increase)		T	1.0 × 10-6	0.135875	+	0.9782	0.846	RSPO3, CENPW	MIR588 - VIM2P	24945404	Kemp JP
6q22.32	rs144578168	Bone mineral density (paediatric, upper limb)	rs1262476	6	126665850	G	0.77	3.0 × 10-9	0.104	[0.069-0.139] (unit increase)		G	3.0 × 10-9	-0.0491207	-	1	0.2968	RSPO3, CENPW	PRELID1P1 - RPS4XP9	24945404	Kemp JP
6q22.32	rs144578168	Bone mineral density (paediatric, upper limb)	rs1262476	6	126665850	G	NR	4.0 × 10-8	0.1045	[0.067-0.142] (unit increase)		G	4.0 × 10-8	-0.0491207	-	1	0.2968	RSPO3, CENPW	PRELID1P1 - RPS4XP9	24945404	Kemp JP
17q21.31	rs112550936	Bone mineral density (spine)	rs9303521	17	45727828	T	0.46	1.0 × 108	0.07	[0.05-0.09] (s.d. decrease)		T	3.2 × 10-6	-0.118577	+	1	0.0037	CRHR1	CRHR1	19801982	Rivadeneira F
17q21.31	rs112550936	Celiac disease	rs2074404	17	46788073	C	0.25	1.0 × 10-6	0.9	[0.86–0.94]		T	3.7 × 10-16	0.189168	+	1	0.0017	intergenic	WNT3	20190752	Dubois PC
15q23	rs7182742	Chronic lymphocytic leukemia	rs7176508	15	69726651	A	0.39	1.0 × 10-17	1.32	[NR]		G	0.0512153	0.0121315	-	1	0.5705	RPLP1	RPLP1 - GEMIN8P1	23770605	Berndt SI
15q23	rs7182742	Chronic lymphocytic leukemia	rs7176508	15	69726651	A	0.37	5.0 × 10-12	1.37	[1.26-1.50]		G	0.0512153	0.0121315	-	1	0.5705	intergenic	RPLP1 - GEMIN8P1	18758461	Di Bernardo MC
15q23	rs7182742	Chronic lymphocytic leukemia	rs7176508	15	69726651	A	0.37	3.0 × 10-11	1.42	[1.28-1.58]		G	0.0512153	0.0121315	-	1	0.5705	NR	RPLP1 - GEMIN8P1	22700719	Slager SL
15q23	rs7182742	Chronic lymphocytic leukemia	rs7176508	15	69726651	A	0.38	8.0 × 10-18	1.42	[NR]		G	0.0512153	0.0121315	-	1	0.5705	RPLP1	RPLP1 - GEMIN8P1	24292274	Speedy HE
10q26.13	rs3781458	Cocaine dependence	rs2629540	10	124737579	NR		4.0 × 10-8	NR			G	1.2 × 10-6	0.113342	?	0.9484	0.1866	FAM53B	FAM53B	23958962	Gelernter J
12q13.12	rs4307773	Colorectal cancer	rs11169552	12	50761880	C	NR	2.0 × 10-10	1.09	[1.05-1.11]		T	0.098	0.0371137	-	1	0.19	ATF1, DIP2B	DIP2B - ATF1	20972440	Houlston RS
2q35	rs74333950	Hair curl	rs7349332	2	218891661	T	0.14	3.0 × 10-14	0.19	[NR] (unit increase)		T	7.5 × 10-14	0.226981	+	1	1	WNT10A	WNT10A	20585627	Eriksson N
4q21.21	rs982804	Diastolic blood pressure	rs16998073	4	80263187	T	0.21	1.0 × 10-21	0.5	[0.40-0.60] (mm Hg increase)		T	0.38	0.0217042	+	0.8565	0.3416	FGF5, PRDM8, c4orf22	PRDM8 - FGF5	19430483	Newton-Cheh C
5q33.3	rs6556350	Diastolic blood pressure	rs11953630	5	158418394	T	0.37	4.0 × 10-13	0.281	[NR] (mmHg decrease)		T	1.3× 10-4	0.0820995	-	0.737	0.369	EBF1	MARK2P11 - EBF1	21909115	Ehret GB
8q23.1	rs74321310	Dupuytren's disease	rs611744	8	108215779	G	0.6	8.0 × 10-15	0.75	[0.7-0.81]		G	1.7 × 10-5	0.0879432	-	1	0.0165	EIF3E, RSPO2	EIF3E	21732829	Dolmans GH
17q21.31	rs112550936	Epithelial ovarian cancer	rs183211	17	46710944	A	0.24	2.0 × 10-13	1.11	[1.07-1.16]		G	6.2 × 10-17	0.197472	-	1	0.0015	PLEKHM1	NSF	25581431	Kuchenbaecker KB
Xq11.2	rs2497911	Erectile dysfunction after prostate cancer treatment	rs7064929	23	65147139	NR	0.17	7.0 × 10-7	13.65	[NR]		G	0.75506	0.0304399	?	NA	NA	KIAA1166	ZC4H2 - CCT4P2	20932654	Kerns SL
1p36.22	rs2095921	Ewing sarcoma	rs9430161	1	10986798	G	0.79	1.0× 10-20	2.2	[1.77-2.72]		T	4.2 × 10-17	-0.211921	+	0.869	0.6677	TARDBP	CFL1P6	22327514	Postel-Vinay S
6p25.3	rs12203592	Eye color	rs12203592	6	396321	T	0.18	2.0 × 10-15	0.42	[NR] (unit decrease)		T	2.0 × 10-11	0.197551	-	1	1	IRF4	IRF4	20585627	Eriksson N
6p25.3	rs12203592	Facial pigmentation	rs12203592	6	396321	T	0.09	2.0 × 10-27	24.95	[24.93-24.97] (unit increase)		T	2.0 × 10-11	0.197551	+	1	1	IRF4	IRF4	25705849	Jacobs LC
12q13.12	rs4307773	Fibrinogen	rs7968440	12	50740958	A	0.64	3.0 × 10-8	0.006	[0.004-0.008] (unit increase)		G	1.7 × 10-7	-0.110942	+	0.9156	0.4547	DIP2B	DIP2B	23969696	Sabater-Lleal M
6p25.3	rs12203592	Freckling	rs12203592	6	396321	T	0.18	2.0 × 10-91	1.61	[NR] (unit increase)		T	2.0 × 10-11	0.197551	+	1	1	IRF4	IRF4	20585627	Eriksson N
6p25.3	rs12203592	Hair color	rs12203592	6	396321	T	0.18	2.0 × 10-28	0.59	[NR] (unit increase)		T	2.0 × 10-11	0.197551	+	1	1	IRF4	IRF4	20585627	Eriksson N
6p25.3	rs12203592	Hair color	rs12203592	6	396321	C	NR	4.0 × 10-7	0.589	NR		T	2.0 × 10-11	0.197551	-	1	1	NR	IRF4	20585627	Eriksson N
6p25.3	rs12203592	Hair color	rs12203592	6	396321	C	NR	1.0× 10-28	0.35	[0.29-0.41] (unit increase)		T	2.0 × 10-11	0.197551	-	1	1	IRF4	IRF4	23548203	Zhang M
2q35	rs74333950	Hair curl	rs7349332	2	218891661	T	0.14	3.0 × 10-14	0.19	[NR] (unit increase)		T	7.5 × 10-14	0.226981	+	1	1	WNT10A	WNT10A	20585627	Eriksson N
2q35	rs74333950	Hair morphology	rs7349332	2	218891661	T	NR	1.0× 10-6	NR			T	7.5 × 10-14	0.226981	?	1	1	WNT10A	WNT10A	19896111	Medland SE
17q21.31	rs112550936	Head circumference (infant)	rs11655470	17	45718067	T	0.49	4.0 × 10-6	0.048	[0.028-0.068] (SD increase)		T	5.0 × 10-5	0.089362	+	1	0.0067	CRHR1, MAPT	CRHR1	22504419	Taal HR
16p13.12	rs246185	Height	rs1659127	16	14294448	A	0.48	5.0 × 10-10	0.041	[0.027-0.055] (unit increase)		G	5.1 × 10-10	0.140326	-	0.9476	0.8128	MKL2, PARN	TRT-CGT2-1 - MIR193B	25429064	He M
16p13.12	rs246185	Height	rs1659127	16	14294448	A	0.34	1.0× 10-11	0.027	[NR] (unit increase)		G	5.1 × 10-10	0.140326	-	0.9476	0.8128	MKL2	TRT-CGT2-1 - MIR193B	20881960	Lango Allen H
19q13.2	rs17318596	Height	rs17318596	19	41431190	A	0.36	5.0 × 10-16	0.032	[NR] (unit increase)		G	1.7 × 10-8	0.117418	-	1	1	ATP5SL	ATP5SL	20881960	Lango Allen H
19q13.2	rs17318596	Height	rs4803468	19	41416447	A	0.419	2.0 × 10-21	0.03	[0.024-0.036] (unit increase)		G	3.1 × 10-7	0.10693	-	1	0.8448	BCKDHA	BCKDHA	25282103	Wood AR
1p12	rs12083887	Height	rs7534091	1	118321993	A	0.74	2.0 × 10-16	1.22	[NR]		G	8.2 × 10-12	0.160037	-	0.9396	0.4862	SPAG17	RNA5SP56 - PSMC1P12	23563607	Berndt SI
1p12	rs12083887	Height	rs17038182	1	118325782	C	0.42	5.0 × 10-7	0.3	[0.18-0.42] (cm decrease)		G	6.1 × 10-13	-0.170156	+	1	0.5243	intergenic	RNA5SP56 - PSMC1P12	19396169	Cho YS
1p12	rs12083887	Height	rs7513464	1	118307139	C	0.37	2.0 × 10-32	0.063	[0.051-0.075] (unit decrease)		G	3.2 × 10-13	-0.169446	+	0.9227	0.592	SPAG17	RNA5SP56 - PSMC1P12	25429064	He M
1p12	rs12083887	Height	rs9428104	1	118312964	A	0.24	6.0 × 10-23	0.041	[NR] (unit decrease)		G	6.3 × 10-14	-0.175274	-	1	0.5243	SPAG17	RNA5SP56 - PSMC1P12	20881960	Lango Allen H
1p12	rs12083887	Height	rs12735613	1	118341350	A	0.24	4.0 × 10-11	0.08	[0.05-0.11] (s.d. shorter - among males)		G	4.5 × 10-14	-0.185506	-	1	0.4985	SPAG17	RNA5SP56 - PSMC1P12	18391952	Weedon MN
1p12	rs12083887	Height	rs9428104	1	118312964	A	0.247	3.0 × 10-36	0.043	[0.037-0.049] (unit decrease)		G	6.3 × 10-14	-0.175274	-	1	0.5243	SPAG17	RNA5SP56 - PSMC1P12	25282103	Wood AR
6q22.32	rs144578168	Height	rs1490384	6	126530014	T	0.49	1.0× 10-16	1.18	[NR]		T	3.1 × 10-11	-0.132009	-	0.9794	0.9399	C6orf173	MIR588 - VIM2P	23563607	Berndt SI
6q22.32	rs144578168	Height	rs1490388	6	126514509	T	0.42	6.0 × 10-7	4.8	[2.84-6.76] (% s.d. taller)		T	4.3 × 10-12	-0.136942	-	0.9782	0.846	C6orf173	MIR588 - VIM2P	18391951	Gudbjartsson DF
6q22.32	rs144578168	Height	rs1490384	6	126530014	T	0.5	4.0 × 10-21	0.034	[NR] (unit increase)		T	3.1 × 10-11	-0.132009	-	0.9794	0.9399	C6orf173	MIR588 - VIM2P	20881960	Lango Allen H
6q22.32	rs144578168	Height	rs1361108	6	126446454	T	0.3	9.0× 10-6	0.038	[0.020-0.056] (unit increase)		T	1.7 × 10-11	-0.13339	-	0.9782	0.846	intergenic	CENPW	21998595	N'Diaye A
6q22.32	rs144578168	Height	rs4549631	6	126645162	C	0.5	5.0 × 10-13	0.06	[0.03-0.08] (s.d. taller - among males)		T	2.0 × 10-11	0.135472	-	1	1	LOC387103	PRELID1P1 - RPS4XP9	18391952	Weedon MN
6q22.32	rs144578168	Height	rs1155939	6	126544987	A	0.499	1.0× 10-45	0.042	[0.036-0.048] (unit increase)		C	5.5 × 10-12	0.136663	-	0.9794	0.9399	C6orf173	MIR588 - VIM2P	25282103	Wood AR
5q33.3	rs6556350	Hypertension	rs11953630	5	158418394	T	0.37	2.0 × 10-7	0.052	[NR] (unit decrease)		T	1.3 × 10-4	0.0820995	-	0.737	0.369	EBF1	MARK2P11 - EBF1	21909115	Ehret GB
17q21.31	rs112550936	Idiopathic pulmonary fibrosis	rs17690703	17	45847931	C	0.76	6.0 × 10-9	1.43	[1.27-1.61]		T	8.1 × 10-16	-0.18805	+	1	0.0017	CRHR1, KANSL1, MAPT, STH, SPPL2C	MAPT-AS1	24429156	Noth I
1p12	rs12083887	Infant length	rs7536458	1	118321979	G	0.25	1.0× 10-10	0.064	[0.044-0.084] (unit decrease)		T	8.2 × 10-12	-0.160008	-	0.9396	0.4862	SPAG17	RNA5SP56 - PSMC1P12	25281659	van der Valk RJ
6q22.32	rs144578168	Infant length	rs9385399	6	126437887	T	0.46	2.0× 10-10	0.055	[0.037-0.073] (unit increase)		T	2.6 × 10-11	-0.135202	-	0.9782	0.846	C6orf173	CENPW	25281659	van der Valk RJ
2p22.3	rs9282858	Inflammatory biomarkers	rs7577696	2	32053713	G	0.41	3.0 × 10-19	0.08	[0.060-0.100] (unit increase)		G	0.503	-0.0138663	-	1	0.0384	DPY30, NLRC4, SLC30A6, SPAST, SRD5A2	DPY30 - SPAST	24182552	Matteini AM
17q21.31	rs112550936	Interstitial lung disease	rs1981997	17	45979401	G	0.77	9.0× 10-14	1.41	[1.28-1.56]		G	5.0 × 10-21	0.234605	+	1	0.0013	MAPT	MAPT	23583980	Fingerlin TE
17q21.31	rs112550936	Intracranial volume	rs8072451	17	45816350	A	NR	1.0× 10-8	14490	[9539.28-19440.70] (unit decrease)		T	6.4 × 10-21	-0.234499	-	1	0.0013	CRHR1, GRN, MAPT, STH	CRHR1	25607358	Hibar DP
17q21.31	rs112550936	Intracranial volume	rs17689882	17	45829462	T	0.22	8.0× 10-9	13460.5	2,331.05 (mm3 decrease)		G	8.2 × 10-21	0.233958	+	1	0.0013	CRHR1	CRHR1	25607358	Hibar DP
17q21.31	rs112550936	Intracranial volume	rs9303525	17	46109891	G	0.22	8.0× 10-15	14.9	[NR] (ml decrease)		G	1.2 × 10-18	-0.222101	+	1	0.0014	CRHR1, GRN, MAPT, STH	KANSL1	22504418	Ikram MA
6q22.32	rs144578168	Intracranial volume	rs4273712	6	126643364	G	0.27	2.0× 10-13	12.5	[NR] (ml increase)		G	6.3 × 10-4	-0.0777208	-	1	0.4163	RNF146, RSPO3, CENPW	YAP1P3 - PRELID1P1	22504418	Ikram MA
6q22.32	rs144578168	Intracranial volume	rs4273712	6	126643364	T	NR	9.0 × 10-6	9460.76	[5279.98-13641.54] (unit decrease)		G	6.3 × 10-4	-0.0777208	-	1	0.4163	CENPW, RNF146, RSPO3	YAP1P3 - PRELID1P1	25607358	Hibar DP
Xq12	rs2497911	LDL cholesterol	rs5031002	23	67722783	A	0.02	2.0× 10-7	0.3	[0.18-0.41] (mmol/l increase)		G	0.0516	-0.0974827	+	1	0.0104	AR	AR	19060910	Sabatti C
17q21.31	rs112550936	Male-pattern baldness	rs12373124	17	45846853	T	0.438	5.0× 10-10	1.33	[1.21-1.45]		T	2.8 × 10-19	0.219224	+	1	0.0013	intergenic	MAPT-AS1, SPPL2C	22693459	Li R
18q12.3	rs12606816	Male-pattern baldness	rs10502861	18	45220183	C	0.775	3.0 × 10-9	1.28	[1.18-1.39]		T	4.3 × 10-20	-0.204317	+	1	1	SETBP1	SLC14A2	22693459	Li R
1p36.22	rs2095921	Male-pattern baldness	rs12565727	1	10973025	A	0.789	9.0× 10-11	1.33	[1.22-1.45]		G	4.4 × 10-29	-0.269272	+	1	1	TARDBP	C1orf127	22693459	Li R
20p11.22	rs148541866	Male-pattern baldness	rs2180439	20	21872462	NR	NR	4.0× 10-17	2.08	[1.76-2.47]		T	1.6 × 10-81	0.421389	?	1	0.0451	intergenic	RPL41P1 - LINC00261	22032556	Brockschmidt FF
20p11.22	rs148541866	Male-pattern baldness	rs2180439	20	21872462	C	0.43	3.0 × 10-15	1.82	[1.45-2.30]		T	1.6 × 10-81	0.421389	-	1	0.0451	BE789145, BQ013595, PAX1	RPL41P1 - LINC00261	18849994	Hillmer AM
2q37.3	rs11684254	Male-pattern baldness	rs9287638	2	238785990	A	0.562	1.0× 10-12	1.31	[1.21-1.41]		C	4.3 × 10-37	-0.282522	+	0.9762	0.9095	HDAC4	LINC01107 - TWIST2	22693459	Li R
7p21.1	rs6461387	Male-pattern baldness	rs2073963	7	18838251	G	0.53	1.0× 10-12	1.29	[1.20-1.38]		T	1.4 × 10-24	-0.214752	+	0.8106	0.5637	HDAC9	HDAC9	22693459	Li R
7q11.22	rs6952233	Male-pattern baldness	rs6945541	7	69146973	C	0.539	2.0× 10-9	1.27	[1.18-1.38]		T	8.5 × 10-35	-0.252203	+	0.9789	0.8837	AUTS2	RNA5SP231 - AUTS2	22693459	Li R
Xq12	rs2497911	Male-pattern baldness	rs2497938	23	67343176	T	NR	3.0 × 10-22	6.5	[4.30-9.82]		T	1.0 × 10-320	0.796572	+	1	1	EDA2R, AR	EDA2R - AR	22032556	Brockschmidt FF
Xq12	rs2497911	Male-pattern baldness	rs2497938	23	67343176	T	0.85	2.0× 10-91	2.2	[2.04-2.37]		T	1.0 × 10-320	0.796572	+	1	1	AR	EDA2R - AR	22693459	Li R
Xq12	rs2497911	Male-pattern baldness	rs6625163	23	67291142	A	NR	5.0× 10-11	3.3	[2.31-4.71]		G	8.8 × 10-203	-0.699902	+	1	1	AR	EDA2R - AR	18849991	Richards JB
7p12.3	rs12702262	Mammographic density (non-dense area)	rs2190016	7	46905209	T	0.62	3.0 × 10-6	NR			T	8.2 × 10-6	0.099987	NR	1	0.1681	intergenic	EPS15P1 - MRPL42P4	25342443	Lindstrom S
16p13.12	rs246185	Menarche (age at onset)	rs1659127	16	14294448	A	0.34	4.0 × 10-9	2.4	[1.62-3.18] (weeks)		G	5.1 × 10-10	0.140326	-	0.9476	0.8128	MKL2	TRT-CGT2-1 - MIR193B	21102462	Elks CE
16p13.12	rs246185	Menarche (age at onset)	rs246185	16	14301575	C	0.33	7.0 × 10-16	0.04	[0.028-0.052] (years per allele)		T	2.7 × 10-10	0.13935	-	1	1	MKL2	LOC100129781	25231870	Perry JR
6q22.32	rs144578168	Menarche (age at onset)	rs1361108	6	126446454	T	0.46	2.0× 10-8	2.1	[1.32-2.88] (week decrease)		T	1.7 × 10-11	-0.13339	+	0.9782	0.846	C6orf173, TRMT11	CENPW	21102462	Elks CE
6q22.32	rs144578168	Menarche (age at onset)	rs4895808	6	126460288	C	0.54	5.0 × 10-13	0.03	[0.02-0.04] (unit increase)		T	1.2 × 10-11	-0.134457	+	0.9782	0.846	CENPW, NCOA7	CENPW	25231870	Perry JR
6p24.3	rs9380830	Morbidity-free survival at age 65years	rs10484246	6	9450964	NR	NR	8.0 × 10-8	NR			T	1.4 × 10-7	-0.139559	?	1	0.0106	intergenic	HULC - OFCC1	17903295	Lunetta KL
17q21.31	rs112550936	Multiple sclerosis	rs4792814	17	45325639	G	NR	3.0 × 10-6	1.08	[1.06-1.09]		T	3.2 × 10-3	0.0639037	-	1	0.0028	MAP3K14	MAP3K14 - ARHGAP27	21833088	Sawcer S
6p25.3	rs12203592	Non-melanoma skin cancer	rs12203592	6	396321	T	NR	7.0 × 10-14	0.21	[0.15-0.27] (unit increase)		T	2.0 × 10-11	0.197551	+	1	1	IRF4	IRF4	23548203	Zhang M
10q26.13	rs3781458	Obesity-related traits (Sitting height)	rs3740540	10	124605598	A	0.287	5.0 × 10-6	0.03	[NR] (cm increase)		G	3.2 × 10-4	0.0828127	-	0.6583	0.3948	LHPP	LHPP	23251661	Comuzzie AG
8q23.1	rs74321310	Ossification of the posterior longitudinal ligament of the spine	rs374810	8	108083801	G	0.611	2.0 × 10-13	1.34	[1.24-1.44]		G	3.9 × 10-5	-0.0848958	-	1	0.0168	EIF3E, EMC2, RSPO2	RSPO2	25064007	Nakajima M
2p25.2	rs12997617	Osteosarcoma	rs7591996	2	6321289	C	NR	1.0 × 10-8	1.39	[1.23-1.54]		C	0.0568	0.039094	+	1	0.0819	intergenic	LINC01105 - LINC01247	23727862	Savage SA
17q21.31	rs112550936	Ovarian cancer in BRCA1 mutation carriers	rs183211	17	46710944	A	0.23	3.0 × 10-8	1.25	[1.16-1.35]		G	6.2 × 10-17	0.197472	-	1	0.0015	intergenic	NSF	23544013	Couch FJ
17q21.31	rs112550936	Ovarian cancer in BRCA1 mutation carriers	rs17631303	17	45439036	G	0.19	1.0× 10-8	1.27	[1.17-1.38]		G	5.4 × 10-18	-0.233959	-	1	0.001	intergenic	PLEKHM1	23544013	Couch FJ
17q21.31	rs112550936	Ovarian cancer in BRCA1 mutation carriers	rs183211	17	46710944	A	NR	3.0 × 10-8	1.25	1.16-1.35 (HR)		G	6.2 × 10-14	0.197472	-	1	0.0015	NR	NSF	23544013	Couch FJ
17q21.31	rs112550936	Ovarian cancer in BRCA1 mutation carriers	rs17631303	17	45439036	G	NR	1.0 × 10-8	1.27	1.17–1.38 (HR)		G	5.4 × 10-18	-0.233959	-	1	0.001	NR	PLEKHM1	23544013	Couch FJ
17q21.31	rs112550936	Parkinson's disease	rs12185268	17	45846317	A	0.79	3.0× 10-14	1.3	[1.22-1.39]		G	2.5 × 10-19	-0.219131	+	1	0.0013	MAPT	MAPT-AS1, SPPL2C	21738487	Do CB
17q21.31	rs112550936	Parkinson's disease	rs11012	17	45436075	T	NR	6.0 × 10-8	1.43	[1.27-1.61]		T	1.8 × 10-16	-0.216708	-	1	0.001	MAPT, IMP5, PLEKHM1	PLEKHM1	20070850	Edwards TL
17q21.31	rs112550936	Parkinson's disease	rs199533	17	46751565	C	0.78	1.0× 10-6	1.35	[1.19-1.52]		G	6.6 × 10-20	0.226455	-	1	0.0012	MAPT	NSF	20711177	Hamza TH
17q21.31	rs112550936	Parkinson's disease	rs199498	17	46788237	T	0.764	2.0 × 10-6	1.35	[1.25-1.45]		T	7.5 × 10-16	0.210979	+	1	0.0012	MAPT	WNT3	24511991	Hill-Burns EM
17q21.31	rs112550936	Parkinson's disease	rs199498	17	46788237	T	0.764	8.0 × 10-7	1.69	[1.57-1.81]		T	7.5 × 10-16	0.210979	+	1	0.0012	MAPT	WNT3	24511991	Hill-Burns EM
17q21.31	rs112550936	Parkinson's disease	rs183211	17	46710944	T	0.24	3.0× 10-7	0.77	[0.65-0.90]		G	6.2 × 10-17	0.197472	-	1	0.0015	NSF	NSF	21812969	Liu X
17q21.31	rs112550936	Parkinson's disease	rs415430	17	46781778	T	0.786	8.5× 10-5	0.54	0.40-0.74		T	1.0 × 10-16	0.212136	-	1	0.0012	WNT3	WNT3	21812969	Liu X
17q21.31	rs112550936	Parkinson's disease	rs2942168	17	45637484	G	0.78	1.0 × 10-28	1.27	[1.23-1.31]		G	2.9 × 10-21	0.240209	+	1	0.0013	MAPT	CRHR1, CRHR1-IT1, MGC57346	21292315	Nalls MA
17q21.31	rs112550936	Parkinson's disease	rs17649553	17	45917282	C	0.774	2.0× 10-48	1.3	[1.27-1.34]		T	9.9 × 10-21	-0.234573	+	1	0.0014	MAPT	MAPT	25064009	Nalls MA
17q21.31	rs112550936	Parkinson's disease	rs199515	17	46779275	G	NR	3.0× 10-17	0.76	[0.74-0.79]		G	1.2 × 10-18	-0.231856	+	1	0.0012	WNT3	WNT3	22451204	Pankratz N
17q21.31	rs112550936	Parkinson's disease	rs199533	17	46751565	C	0.83	1.0× 10-14	1.28	[NR]		G	6.6 × 10-20	0.226455	-	1	0.0012	NSF	NSF	19915575	Simon-Sanchez J
17q21.31	rs112550936	Parkinson's disease	rs393152	17	45641777	A	0.82	2.0× 10-16	1.3	[NR]		G	7.9 × 10-22	-0.239516	+	1	0.0013	MAPT, C17orf69, KIAA1267, LOC644246	CRHR1, CRHR1-IT1	19915575	Simon-Sanchez J
17q21.31	rs112550936	Parkinson's disease	rs8070723	17	46003698	G	0.76	7.0× 10-12	0.74	[0.60-0.88]		G	5.2 × 10-21	-0.234537	+	1	0.0013	MAPT	MAPT	21044948	Spencer CC
17q21.31	rs112550936	Parkinson's disease	rs17577094	17	46110126	C	0.74	4.5× 10-10	0.64	[0.56- 0.72]		G	2.3 × 10-19	-0.228731	-	1	0.0013	MAPT	KANSL1	24842889	Vacic V
Xq11.1	rs2497911	Periodontitis (Mean PAL)	rs10127000	23	63405319	T	0.06	6.0 × 10-6	0.1006	[0.057-0.144] (unit decrease)		T	0.16	0.0681617	+	1	0.0029	LOC92249	SPIN4 - ARHGEF9	24024966	Teumer A
17q21.31	rs112550936	Progressive supranuclear palsy	rs242557	17	45942346	G	0.35	9.5× 10-18	0.7	[0.65–0.76] (controlling for rs8070723)		G	6.3 × 10-14	0.0663523	-	1	0.0072	MAPT	MAPT	21685912	Höglinger GU
17q21.31	rs112550936	Progressive supranuclear palsy	rs8070723	17	46003698	A	0.23	2.0× 10-118	5.11	[4.43-5.91]		G	5.2 × 10-21	-0.234537	+	1	0.0013	MAPT	MAPT	21685912	Höglinger GU
6p25.3	rs12203592	Progressive supranuclear palsy	rs12203592	6	396321	C	0.19	6.0 × 10-15	1.48	[1.34-1.63]		T	2.0 × 10-11	0.197551	-	1	1	IRF4	IRF4	21685912	Höglinger GU
Xq12	rs2497911	Prostate cancer	rs5919432	23	67801708	T	0.81	1.0× 10-8	1.06	[1.02-1.12]		T	4.5 × 10-85	0.387961	+	0.8057	0.5224	AR	AR - OPHN1	21743467	Kote-Jarai Z
16p13.12	rs246185	Puberty onset (genital enlargement)	rs246185	16	14301575	T	0.68	9.0× 10-9	0.141	[0.092-0.190] (unit increase)		T	2.7 × 10-10	0.13935	+	1	1	MKL2	LOC100129781	24770850	Cousminer DL
10q22.3	rs1907352	Pulmonary function	rs2637266	10	76571560	T	NR	2.0× 10-6	NR	NR		G	3.9 × 10-8	0.115063	?	0.5911	0.3094	C10orf11	MIR606 - ATP5G1P8	23932459	Yao TC
16p13.12	rs246185	QT interval	rs246185	16	14301575	C	0.335	3.0 × 10-13	0.72	[0.52-0.92] (unit increase)		T	2.7 × 10-10	0.13935	-	1	1	MKL2	LOC100129781	24952745	Arking DE
15q23	rs7182742	Rheumatoid arthritis	rs17374222	15	69703005	A	0.49	2.0× 10-6	1.13	[NR]		C	5.2 × 10-10	0.123705	-	0.912	0.7073	KIF3	RPLP1 - GEMIN8P1	20453842	Stahl EA
12q13.12	rs4307773	Sudden cardiac arrest	rs17291650	12	50819650	G	0.1	3.0 × 10-7	1.43	[1.25-1.64]		G	0.12	0.0550439	+	1	0.0849	ATF1	ATF1	21658281	Aouizerat BE
6p25.3	rs12203592	Sunburns	rs12203592	6	396321	T	NR	2.0× 10-6	1.13	[0.66-1.60] (unit increase)		T	2.0 × 10-11	0.197551	+	1	1	IRF4	IRF4	23548203	Zhang M
5q33.3	rs6556350	Systolic blood pressure	rs11953630	5	158418394	T	0.37	3.0× 10-11	0.412	[NR] (mmHg decrease)		T	1.3 × 10-4	0.0820995	-	0.737	0.369	EBF1	MARK2P11 - EBF1	21909115	Ehret GB
6p25.3	rs12203592	Tanning	rs12203592	6	396321	C	NR	3.0× 10-23	0.35	[0.29-0.41] (unit decrease)		T	2.0 × 10-11	0.197551	+	1	1	IRF4	IRF4	23548203	Zhang M
6q22.32	rs144578168	Type 1 diabetes	rs9388489	6	126377573	G	0.45	4.0 × 10-13	1.17	[1.10-1.24]		G	3.3 × 10-11	-0.1317	-	0.9774	0.7936	C6orf173	CENPW	19430480	Barrett JC
6q22.32	rs144578168	Type 2 diabetes	rs4273712	6	126643364	G		3.0× 10-6	1.05	[1.03-1.07]		G	6.3 × 10-4	-0.0777208	-	1	0.4163	C6orf173	YAP1P3 - PRELID1P1	24509480	Mahajan A
2p22.3	rs9282858	White matter hyperintensity	rs1031261	2	32640454	C	0.11	2.0× 10-6	NR	decreased		G	0.667	0.0144974	-	1	0.0088	TTC27	TTC27	22745009	Melville SA
	MPB SNP - MPB lead SNP; GWAS SNP - reported GWAS SNP; CHR - chromosome, BP - base pair; EA - effect allele; OR - odds ratio; BETA - effect size; CI - confidence interval; MPB EA GWAS SNP - effect allele of GWAS SNP in MPB meta-analysis; LD - linkage desequilibrium; NR- not reported; + - MPB risk increasing allele increases risk for reported phenotype; - - MPB risk increasing allele decreases risk…
17q21.31	rs112550936	Response to amphetamines	rs2458179	17	46257341	?	NR	7e-06				GWAS SNP not in 1000Genomes							intergenic	LRRC37A	22952603	Hart AB
